# Supplementary material for: Carbon Quantum Dots’ Synthesis with a Strong Chemical Claw for Five Transition Metal Sensing in the Irving–Williams Series
Source: Nanomaterials (Basel). 2022 Feb 27;12(5):806. doi: 10.3390/nano12050806 (PMC8912369; doi:10.3390/nano12050806)
Supplement: Supplementary file 1 [file nanomaterials-12-00806-s001.zip]

Archive with 1 entries (1 files):
- nanomaterials-1557713-supplementary.pdf
